# Supplementary material for: Advantage of precision metagenomics for urinary tract infection diagnostics
Source: Front Cell Infect Microbiol. 2023 Jul 4;13:1221289. doi: 10.3389/fcimb.2023.1221289 (PMC10352793; doi:10.3389/fcimb.2023.1221289)
Supplement: Supplementary file 1 [file Table_1.xlsx]

## Sheet: Sup-1 Targets & PCR
MICROORGANISM COUNTS in NGS PANEL
Bacteria	121
Fungi	14
Parasites	4
Viruses	35
Total Microorganisms	174
Reporting Name	GenusName	Class		Reporting Name	GenusName	Class
Acidovorax wautersii	Acidovorax	bacterial		Aspergillus flavus	Aspergillus	fungal
Acinetobacter baumannii	Acinetobacter	bacterial		Candida albicans	Candida	fungal
Acinetobacter calcoaceticus	Acinetobacter	bacterial		Candida auris (Clavispora auris)	Clavispora	fungal
Acinetobacter pittii	Acinetobacter	bacterial		Candida dubliniensis	Candida	fungal
Actinobaculum massiliense	Actinobaculum	bacterial		Candida fabianii (Cyberlindnera fabianii)	Cyberlindnera	fungal
Actinotignum sanguinis	Actinotignum	bacterial		Candida glabrata (Nakaseomyces glabrata)	Nakaseomyces	fungal
Actinotignum schaalii (Actinobaculum schaalii)	Actinotignum	bacterial		Candida krusei (Pichia kudriavzevii)	Pichia	fungal
Aerococcus christensenii	Aerococcus	bacterial		Candida lusitaniae (Clavispora lusitaniae)	Clavispora	fungal
Aerococcus sanguinicola	Aerococcus	bacterial		Candida parapsilosis	Candida	fungal
Aerococcus urinae	Aerococcus	bacterial		Candida tropicalis	Candida	fungal
Aerococcus viridans	Aerococcus	bacterial		Cryptococcus neoformans	Cryptococcus	fungal
Aeromonas hydrophila	Aeromonas	bacterial		Histoplasma capsulatum	Histoplasma	fungal
Alloscardovia omnicolens	Alloscardovia	bacterial		Trichosporon asahii	Trichosporon	fungal
Anaerococcus lactolyticus	Anaerococcus	bacterial		Trichosporon beigelii (Cutaneotrichosporon cutaneum)	Cutaneotrichosporon	fungal
Anaerococcus vaginalis (Peptostreptococcus vaginalis)	Anaerococcus	bacterial		Entamoeba histolytica	Entamoeba	parasite
Atopobium vaginae	Fannyhessea	bacterial		Giardia intestinalis	Giardia	parasite
Bacillus subtilis	Bacillus	bacterial		Schistosoma haematobium	Schistosoma	parasite
Bacteroides fragilis	Bacteroides	bacterial		Trichomonas vaginalis	Trichomonas	parasite
Bifidobacterium breve	Bifidobacterium	bacterial		Reporting Name	GenusName	Class
Burkholderia cepacia complex	Burkholderia	bacterial		BK polyomavirus	Betapolyomavirus	viral
Campylobacter jejuni	Campylobacter	bacterial		Cytomegalovirus (CMV)	Cytomegalovirus	viral
Chlamydia trachomatis	Chlamydia	bacterial		Epstein-Barr virus (EBV)	Lymphocryptovirus	viral
Chromobacterium violaceum	Chromobacterium	bacterial		Herpes simplex virus 1 (HSV-1)	Simplexvirus	viral
Chryseobacterium indologenes	Chryseobacterium	bacterial		Herpes simplex virus 2 (HSV-2)	Simplexvirus	viral
Citrobacter freundii complex	Citrobacter	bacterial		Human adenovirus B	Mastadenovirus	viral
Citrobacter koseri	Citrobacter	bacterial		Human adenovirus C	Mastadenovirus	viral
Corynebacterium aurimucosum	Corynebacterium	bacterial		Human adenovirus E	Mastadenovirus	viral
Corynebacterium coyleae	Corynebacterium	bacterial		Human herpesvirus 6 (HHV-6)	Roseolovirus	viral
Corynebacterium genitalium	Corynebacterium	bacterial		Human herpesvirus 7 (HHV-7)	Roseolovirus	viral
Corynebacterium glucuronolyticum	Corynebacterium	bacterial		Human herpesvirus 8 (HHV-8)	Rhadinovirus	viral
Corynebacterium jeikeium	Corynebacterium	bacterial		Human papillomavirus type 11 (HPV 11; Low-risk)	Alphapapillomavirus	viral
Corynebacterium pseudogenitalium	Corynebacterium	bacterial		Human papillomavirus type 16 (HPV 16; High-risk)	Alphapapillomavirus	viral
Corynebacterium renale	Corynebacterium	bacterial		Human papillomavirus type 18 (HPV 18; High-risk)	Alphapapillomavirus	viral
Corynebacterium riegelii	Corynebacterium	bacterial		Human papillomavirus type 30 (HPV 30; Low-risk)	Alphapapillomavirus	viral
Corynebacterium urealyticum	Corynebacterium	bacterial		Human papillomavirus type 31 (HPV 31; High-risk)	Alphapapillomavirus	viral
Dialister micraerophilus	Dialister	bacterial		Human papillomavirus type 33 (HPV 33; High-risk)	Alphapapillomavirus	viral
Enterobacter cloacae complex	Enterobacter	bacterial		Human papillomavirus type 35 (HPV 35; High-risk)	Alphapapillomavirus	viral
Enterococcus faecalis	Enterococcus	bacterial		Human papillomavirus type 39 (HPV 39; High-risk)	Alphapapillomavirus	viral
Enterococcus faecium	Enterococcus	bacterial		Human papillomavirus type 42 (HPV 42; Low-risk)	Alphapapillomavirus	viral
Enterococcus gallinarum	Enterococcus	bacterial		Human papillomavirus type 43 (HPV 43; Low-risk)	Alphapapillomavirus	viral
Enterococcus raffinosus	Enterococcus	bacterial		Human papillomavirus type 45 (HPV 45; High-risk)	Alphapapillomavirus	viral
Escherichia coli	Escherichia	bacterial		Human papillomavirus type 51 (HPV 51; High-risk)	Alphapapillomavirus	viral
Facklamia hominis	Facklamia	bacterial		Human papillomavirus type 52 (HPV 52; High-risk)	Alphapapillomavirus	viral
Finegoldia magna (Peptostreptococcus magnus)	Finegoldia	bacterial		Human papillomavirus type 54 (HPV 54; Low-risk)	Alphapapillomavirus	viral
Francisella tularensis	Francisella	bacterial		Human papillomavirus type 55/44 (HPV 55/44; Low-risk)	Alphapapillomavirus	viral
Fusobacterium necrophorum	Fusobacterium	bacterial		Human papillomavirus type 56 (HPV 56; High-risk)	Alphapapillomavirus	viral
Fusobacterium nucleatum	Fusobacterium	bacterial		Human papillomavirus type 58 (HPV 58; High-risk)	Alphapapillomavirus	viral
Haemophilus ducreyi	Haemophilus	bacterial		Human papillomavirus type 6 (HPV 6; Low-risk)	Alphapapillomavirus	viral
Haemophilus influenzae	Haemophilus	bacterial		Human papillomavirus type 66 (HPV 66; High-risk)	Alphapapillomavirus	viral
Haemophilus parainfluenzae	Haemophilus	bacterial		Human papillomavirus type 68 (HPV 68; High-risk)	Alphapapillomavirus	viral
Hafnia alvei	Hafnia	bacterial		Human papillomavirus type 70 (HPV 70; High-risk)	Alphapapillomavirus	viral
Klebsiella aerogenes (Enterobacter aerogenes)	Klebsiella	bacterial		JC polyomavirus	Betapolyomavirus	viral
Klebsiella oxytoca	Klebsiella	bacterial		Molluscum contagiosum virus	Molluscipoxvirus	viral
Klebsiella pneumoniae	Klebsiella	bacterial		Simian virus 40 (SV40)	Betapolyomavirus	viral
Reporting Name	GenusName	Class		Reporting Name	GenusName	Class
Klebsiella quasipneumoniae	Klebsiella	bacterial
Klebsiella variicola	Klebsiella	bacterial
Kluyvera ascorbata	Kluyvera	bacterial
Kocuria rosea	Kocuria	bacterial
Listeria monocytogenes	Listeria	bacterial
Mobiluncus curtisii	Mobiluncus	bacterial
Mobiluncus mulieris	Mobiluncus	bacterial
Moraxella catarrhalis	Moraxella	bacterial		MICROORGANISM COUNTS in PCR PANEL
Morganella morganii	Morganella	bacterial		Bacteria	23
Mycobacterium avium complex	Mycobacterium	bacterial		Fungi	5
Mycobacterium gordonae	Mycobacterium	bacterial		Parasites	0
Mycobacterium kansasii	Mycobacterium	bacterial		Viruses	0
Mycobacterium marinum	Mycobacterium	bacterial		Total Microorganisms	28
Mycobacterium scrofulaceum	Mycobacterium	bacterial
Mycobacterium simiae complex	Mycobacterium	bacterial		Reporting Name	GenusName	Class
Mycobacterium szulgai	Mycobacterium	bacterial		Acinetobacter baumannii (A.bau)	Acinetobacter	bacterial
Mycobacterium tuberculosis complex	Mycobacterium	bacterial		Actinotignum schaalii (A.sch)	Actinotignum	bacterial
Mycobacterium xenopi	Mycobacterium	bacterial		Aerococcus urinea (A,uri)	Aerococcus	bacterial
Mycobacteroides chelonae (Mycobacterium chelonae)	Mycobacteroides	bacterial		Bacteroides fragilis	Bacteroides	bacterial
Mycoplasma genitalium	Mycoplasma	bacterial		Candida albicans (C.alb)	Candida	fungal
Mycoplasma hominis	Mycoplasma	bacterial		Candida glabrata (C.glab)	Candida	fungal			0.0638298
Neisseria gonorrhoeae	Neisseria	bacterial		Candida parapsilosis (C.para)	Candida	fungal
Neisseria meningitidis	Neisseria	bacterial		Candida tropicalis (C.trop)	Candida	fungal
Oligella urethralis	Oligella	bacterial		Citrobacter freundii/braakii/koseri (C.fbk)	Citrobacter	bacterial
Pantoea agglomerans	Pantoea	bacterial		Enterobacter cloacae (E.Clo)	Enterobacter	bacterial
Pasteurella multocida	Pasteurella	bacterial		Enterococcus faecalis (E.fcl)	Enterococcus	bacterial
Peptostreptococcus anaerobius	Peptostreptococcus	bacterial		Enterococcus faecium (E.fcm)	Enterococcus	bacterial
Porphyromonas asaccharolytica	Porphyromonas	bacterial		Epidermophyton floccosum	Epidermophyton	bacterial
Prevotella timonensis	Prevotella	bacterial		Escherichia coli (E.coli)	Escherichia	bacterial
Propionimicrobium lymphophilum	Propionimicrobium	bacterial		Klebsiella aerogenes (K.aer)	Klebsiella	bacterial
Proteus mirabilis	Proteus	bacterial		Klebsiella oxytoca (K.oxy)	Klebsiella	bacterial
Proteus penneri	Proteus	bacterial		Klebsiella pneumoniae (K.pne)	Klebsiella	bacterial
Proteus vulgaris	Proteus	bacterial		Morganella morganii (M.mor)	Morganella	bacterial
Providencia rettgeri	Providencia	bacterial		Prevotella bivia (P.biv)	Prevotella	bacterial
Providencia stuartii	Providencia	bacterial		Proteus mirabilis (P.mir)	Proteus	bacterial
Pseudomonas aeruginosa	Pseudomonas	bacterial		Proteus vulgaris (P.vul)	Proteus	bacterial
Pseudomonas mendocina	Pseudomonas	bacterial		Pseudomonas aeruginosa (P.aerg)	Pseudomonas	bacterial
Pseudomonas putida	Pseudomonas	bacterial		Serratia marcescens (S.mar)	Serratia	bacterial
Rahnella aquatilis	Rahnella	bacterial		Staphylococcus aureus (S.aur)	Staphylococcus	bacterial
Rhodanobacter denitrificans	Rhodanobacter	bacterial		Staphylococcus saprophyticus	Staphylococcus	bacterial
Riemerella anatipestifer	Riemerella	bacterial		Streptococcus agalactiae (GBS)	Streptococcus	bacterial
Rothia kristinae (Kocuria kristinae)	Rothia	bacterial		Streptococcus pyogenes (GAS)	Streptococcus	bacterial
Salmonella enterica	Salmonella	bacterial		Trichophyton rubrum	Trichophyton	fungal
Serratia marcescens	Serratia	bacterial
Sneathia amnii (Leptotrichia amnionii)	Sneathia	bacterial
Staphylococcus aureus	Staphylococcus	bacterial
Staphylococcus epidermidis	Staphylococcus	bacterial
Staphylococcus haemolyticus	Staphylococcus	bacterial
Staphylococcus hominis	Staphylococcus	bacterial
Staphylococcus intermedius	Staphylococcus	bacterial
Staphylococcus lugdunensis	Staphylococcus	bacterial
Staphylococcus saprophyticus	Staphylococcus	bacterial
Staphylococcus simulans	Staphylococcus	bacterial
Staphylococcus warneri	Staphylococcus	bacterial
Stenotrophomonas maltophilia	Stenotrophomonas	bacterial
Streptococcus agalactiae	Streptococcus	bacterial
Streptococcus anginosus	Streptococcus	bacterial
Streptococcus constellatus	Streptococcus	bacterial
Streptococcus intermedius	Streptococcus	bacterial
Streptococcus pneumoniae	Streptococcus	bacterial
Streptococcus pyogenes	Streptococcus	bacterial
Treponema pallidum	Treponema	bacterial
Ureaplasma parvum	Ureaplasma	bacterial
Ureaplasma urealyticum	Ureaplasma	bacterial
Veillonella parvula	Veillonella	bacterial
Vibrio cholerae	Vibrio	bacterial
Yersinia enterocolitica	Yersinia	bacterial

## Sheet: S-2 Raw PostCutoff 
Sr. No.	Sample id	PCR Results	Culture Results	Colony Count	Precision Metagenomics	Class Type	Phenotypic Group	Coverage	Median Depth	RPKM	TOTAL Reads
1	791846				Aerococcus urinae	bacterial	3	0.379683	0	2202.41	3065970
					Facklamia hominis	bacterial	1	0.973922	1793	4831.32
					Propionimicrobium lymphophilum	bacterial	1	1	53432	192653
		Actinotignum schaalii			Actinotignum sanguinis (Actinobaculum schaalii)	bacterial	2	1	90404	243155
		Enterococcus faecalis	Enterococcus faecalis	10-100K	Enterococcus faecalis	bacterial	3	0.416616	0	374.946
		Enterococcus faecium
2	791586		Staphylococcus epidermidis	10-100K	Staphylococcus epidermidis	bacterial	2	1	241	7827.22	333310
		Proteus mirabilis
3	791426				Aerococcus christensenii	bacterial	2	0.949519	577	3678.06	3528362
		Streptococcus agalactiae			Streptococcus agalactiae	bacterial	3	0.311224	0	104.474
					Mobiluncus curtisii	bacterial	1	0.590945	5	12.6114
					Propionimicrobium lymphophilum	bacterial	1	0.79661	2	4.13914
					Bifidobacterium breve	bacterial	2	1	11037	20157.3
					Prevotella timonensis	bacterial	2	0.95	274	10813.1
					Actinotignum sanguinis	bacterial	2	0.868104	120	2153.46
					Ureaplasma parvum	bacterial	2	0.568558	13	526.654
					Actinobaculum massiliense	bacterial	1	0.340376	0	16.8616
					Streptococcus anginosus	bacterial	2	0.26343	0	85.3098
			Lactobacillus species	10-100K
4	790967		NO GROWTH		Mobiluncus curtisii	bacterial	1	0.973458	12	2981.36	1149286
					Facklamia hominis	bacterial	1	0.277332	0	149.463
					Streptococcus intermedius	bacterial	2	0.424876	0	84.711
					Porphyromonas asaccharolytica	bacterial	1	0.724196	81	500.198
					Propionimicrobium lymphophilum	bacterial	1	0.569007	662	7845.71
					Prevotella timonensis	bacterial	2	0.984786	1787	14564.1
		Escherichia coli
		Klebsiella pneumoniae
5	791424	Escherichia coli	Escherichia coli	>100K	Escherichia coli	bacterial	3	1	2771	6640.3	3192640
		Streptococcus agalactiae			Streptococcus agalactiae	bacterial	3	0.995683	32	72.6011
					Salmonella enterica	bacterial	3	0.331433	0	271.978
		Enterobacter cloaca
6	793020				JC polyomavirus	viral	1	1	7354	14069.9	5612740
					Staphylococcus epidermidis	bacterial	2	1	27381	53455.7
					Human papillomavirus type 55/44 (HPV 55/44; Low-risk)	viral	0	0.750411	118	404.588
			Lactobacillus species	>10-100K
		Enterococcus faecalis
		Klebsiella pneumoniae
		Prevotella bivia
		Streptococcus agalactiae
7	793019										5354442
		Enterobacter cloacae			Enterobacter cloacae complex	bacterial	3	0.342076	0	40.3701
					Klebsiella quasipneumoniae	bacterial	3	0.865308	5	100.302
		Klebsiella pneumoniae	Kleb. Pneumoniae	>100k	Klebsiella pneumoniae	bacterial	3	1	14637	27933.2
		Enterococcus faecalis
8	793175	Negative	NO GROWTH		JC polyomavirus	viral	1	1	23902	161342	2150782
9	793235				JC polyomavirus	viral	1	1	3370	73198.1	537566
		Pseudomonas aeruginosa			Pseudomonas aeruginosa	bacterial	3	0.924466	157	3116.55
			Escherichia coli	>10-100K
		Bacteroides fragilis
10	793243	Negative	NO GROWTH		Streptococcus anginosus	bacterial	2	0.42589	0	80.2176	9718640
					JC polyomavirus	viral	1	1	252862	182827
11	791425	Negative	NO GROWTH		Propionimicrobium lymphophilum	bacterial	1	0.365617	0	1082.98	20692
12	792157	Negative	NO GROWTH		Prevotella timonensis	bacterial	2	0.798525	192	614.276	2514758
					Propionimicrobium lymphophilum	bacterial	1	1	934	7560.46
					Mobiluncus curtisii	bacterial	1	0.904762	5	35.4035
					Porphyromonas asaccharolytica	bacterial	1	0.790186	55	79.3695
13	791684	Proteus mirabilis	Proteus mirabilis	>10-100K	Proteus mirabilis	bacterial	3	0.291596	0	17.7226	1260202
		Enterococcus faecium
		Klebsiella oxytoca
		Pseudomonas aeruginosa
					JC polyomavirus	viral	1	1	13606	164037
14	793075	Negative	NO GROWTH		BK polyomavirus	viral	2	0.713655	24	992.013	1588702
					Trichomonas vaginalis	parasite	0	0.362335	0	592.565
15	793074	Negative	NO GROWTH		Bifidobacterium breve	bacterial	2	1	72819	76454.9	5141954
16	791430		NO GROWTH		JC polyomavirus	viral	1	1	533	3151.81	1560486
					Human papillomavirus type 55/44 (HPV 55/44; Low-risk)	viral	0	0.637115	3	17.6305
		Enterococcus faecium
		Escherichia coli
17	790893		NO GROWTH		Klebsiella variicola	bacterial	3	0.398169	0	286.564
					Escherichia coli	bacterial	3	0.361	0	408.192
		Enterococcus faecium
18	790725	Candida parapsilosis	NO GROWTH		None	-		-	-	-
		Klebsiella pneumoniae
19	791575	Negative	NO GROWTH		BK polyomavirus	viral	2	0.970041	90	3303.64	1021932
					JC polyomavirus	viral	1	0.941252	60	2220.09
20	790500				Propionimicrobium lymphophilum	bacterial	1	1	79	722.095	1672688
		Proteus mirabilis	Proteus mirabilis	>100k	Proteus mirabilis	bacterial	3	1	7161	54683.3
		Bacteroides fragilis			JC polyomavirus	viral	1	0.990421	73	1248.92
		Actinotignum schaalii			Actinotignum sanguinis	bacterial	2	0.994293	88	845.694
		Klebsiella pneumoniae
		Enterococcus faecalis
21	789316	Escherichia coli	Escherichia coli	>100K	Escherichia coli	bacterial	3	0.998376	293	1261.64	3392174
22	790498				JC polyomavirus	viral	1	1	1359	14493.4	1565248
					Corynebacterium glucuronolyticum	bacterial	2	0.694485	2	20.4188
					Propionimicrobium lymphophilum	bacterial	1	0.37046	0	58.9402
		Escherichia coli	Escherichia coli	>10-100K	Escherichia coli	bacterial	3	0.990964	68	1002.33
		Prevotella bivia
		Klebsiella pneumoniae
		Enterobacter cloacae
23	789965				Aerococcus urinae	bacterial	3	0.692698	2	97.4884	2021798
					Propionimicrobium lymphophilum	bacterial	1	0.842615	2	32.2776
			Escherichia colil	>100K	Escherichia coli	bacterial	3	1	518	3805.36
		Actinotignum schaalii
		Enterobacter cloacae
		Enterococcus faecalis
24	789487	Escherichia coli	Escherichia coli	>100K	Escherichia coli	bacterial	3	0.992019	69	2325.57	584676
25	787061				JC polyomavirus	viral	1	0.976054	53	2809.61	380670
		Escherichia coli	Escherichia coli	>100K	Escherichia coli	bacterial	3	0.988943	130	4714.95
		Enterobacter cloacae
26	787482				Human papillomavirus type 51 (HPV 51; High-risk)	viral	0	0.860414	21	581.902	542752
		Escherichia coli	Escherichia coli	>100K	Escherichia coli	bacterial	3	0.994823	100	2440.63
					Human papillomavirus type 56 (HPV 56; High-risk)	viral	0	1	864	22510
					Atopobium vaginae	bacterial	2	0.314167	0	55.3745
		Enterobacter cloacae
		Prevotella bivia
27	783923	Citrobacter freundii	Citrobacter freundii	>100K	Citrobacter freundii complex	bacterial	3	1	881	24951.2	1057674
					Providencia stuartii	bacterial	2	0.575566	2	17.6598
					Propionimicrobium lymphophilum	bacterial	1	0.622276	19	81.2557
					Human adenovirus B	viral	2	0.478093	0	15.8583
		Enterobacter cloacae
		Candida albicans
		Candida glabrata
28	783879	Enterococcus faecalis	Enterococcus faecalis	100K	Enterococcus faecalis	bacterial	3	0.985767	131	40925.8	26044
		Enterococcus faecium
		Klebsiella pneumoniae
		Candida parapsilosis
29	783905	Negative	No Growth 48 Hours		Actinobaculum massiliense	bacterial	1	0.970266	23	104.429	2416579
					Escherichia coli	bacterial	3	0.994404	17	53.806
					JC polyomavirus	viral	1	1	27452	120953
					Klebsiella oxytoca	bacterial	3	0.970509	7	29.5316
					Staphylococcus haemolyticus	bacterial	2	0.998767	45	119.623
					Enterobacter cloacae complex	bacterial	3	0.444199	0	13.9617
					Actinotignum sanguinis	bacterial	2	0.903614	3	15.6356
					Klebsiella pneumoniae	bacterial	3	0.758048	3	15.4523
					Prevotella timonensis	bacterial	2	0.670355	2	16.6806
					Propionimicrobium lymphophilum	bacterial	1	1	2	12.6223
					Aerococcus urinae	bacterial	3	0.746032	2	11.9002
					Enterococcus faecalis	bacterial	3	1	93	313.109
30	783623M				Bifidobacterium breve	bacterial	2	0.560811	1	1.48977	300468
					Klebsiella quasipneumoniae	bacterial	3	0.742206	3	138.261
		Enterobacter cloacae	Enterobacter cloacae	10-100K	Enterobacter cloacae complex	bacterial	3	0.637017	23	655.981
					Propionimicrobium lymphophilum	bacterial	1	0.627119	1	1.96514
		Klebsiella pneumoniae			Klebsiella pneumoniae	bacterial	3	1	10768	22907.3
31	783624M	Proteus mirabilis									58982
		Morganella morganii
					Propionimicrobium lymphophilum	bacterial	1	0.803874	2	6.56491
		Klebsiella oxytoca	Klebsiella oxytoca	>100K	Klebsiella oxytoca	bacterial	3	1	13106	53503.6
		Enterobacter cloacae
32	783887				Prevotella timonensis	bacterial	2	0.665278	1	3.77135	2662737
		Escherichia coli	Escherichia coli	>100K	Escherichia coli	bacterial	3	1	2593	6740.45
		Enterobacter cloacae
		Actinotignum schaalii
33	783914				Corynebacterium urealyticum	bacterial	3	0.730942	1	5.34703	1896747
					Facklamia hominis	bacterial	1	0.528084	1	3.13187
					Porphyromonas asaccharolytica	bacterial	1	0.571912	1	2.47876
					Staphylococcus haemolyticus	bacterial	2	0.882861	2	7.68962
					Staphylococcus simulans	bacterial	2	0.94902	2	8.39221
		Pseudomonas aeruginosa			Pseudomonas aeruginosa	bacterial	3	0.522978	1	6.61297
		Bacteroides fragilis			Bacteroides fragilis	bacterial	2	1	9	39.4355
		Enterococcus faecalis			Enterococcus faecalis	bacterial	3	0.998779	74	356.8
		Citrobacter freundii/braakii/koseri	Citrobacter freundii	>100K	Citrobacter freundii complex	bacterial	3	1	460	12689.7
					Peptostreptococcus anaerobius	bacterial	1	0.739454	1	7.80756
					Streptococcus anginosus	bacterial	2	0.937864	17	99.0701
		Klebsiella oxytoca	Klebsiella Oxytoca	>100 K
34	783671M				Klebsiella oxytoca	bacterial	3	0.266708	0	1516.17	84936
					Escherichia coli	bacterial	3	0.456386	0	2417.02
		Enterococcus Faecalis	Enterococcus Faecalis	10-100K
35	783648				Escherichia coli	bacterial	3	0.890257	6	568.851	97492
					Enterococcus faecalis	bacterial	3	0.72901	2	259.116
					Facklamia hominis	bacterial	1	0.805416	2	190.669
		Klebsiella aerogenes	Enterobacter Aerogenes	10-100K	Klebsiella aerogenes (Enterobacter aerogenes)	bacterial	3	0.848972	4	521.57
					Actinotignum sanguinis	bacterial	2	0.995561	12	1479.72
		Pseudomonas aeruginosa			Pseudomonas aeruginosa	bacterial	3	0.334909	0	49.5014
					Finegoldia magna (Peptostreptococcus magnus)	bacterial	2	0.272055	0	70.6275
					Prevotella timonensis	bacterial	2	0.822038	3	646.772
36	783904	Enterococcus faecalis	Enterococcus faecalis	10-100K	Enterococcus faecalis	bacterial	3	0.918413	11	781.974	104673
		Actinotignum schaalii			Actinotignum sanguinis	bacterial	2	1	334	26820.3
		Escherichia coli	Escherichia Coli	10-100K	Escherichia coli	bacterial	3	0.916777	6	536.756
					Corynebacterium aurimucosum	bacterial	1	0.376442	0	60.1629
					Corynebacterium urealyticum	bacterial	3	0.894619	6	491.516
					Providencia stuartii	bacterial	2	1	7	583.643
					Facklamia hominis	bacterial	1	0.456369	0	73.0957
37	783654		No Growth 48 Hours		Enterobacter cloacae complex	bacterial	3	0.319801	0	9.56873	2016772
					Oligella urethralis	bacterial	2	0.342657	0	3.45343
					Streptococcus anginosus	bacterial	2	0.741748	4	32.4545
					Klebsiella pneumoniae	bacterial	3	0.924534	5	21.115
					Escherichia coli	bacterial	3	1	701	6029.43
					Finegoldia magna (Peptostreptococcus magnus)	bacterial	2	0.552438	1	40.2133
					Citrobacter freundii complex	bacterial	3	0.627825	2	44.2167
					Corynebacterium pseudogenitalium	bacterial	3	0.876681	4	22.4897
					Staphylococcus warneri	bacterial	2	0.800357	3	8.55268
		Proteus mirabilis			Proteus mirabilis	bacterial	3	1	635	2369.43
					Rothia kristinae (Kocuria kristinae)	bacterial	1	0.525327	1	5.27147
					Anaerococcus lactolyticus	bacterial	2	0.641975	1	5.11433
					Prevotella timonensis	bacterial	2	1	302	3904.71
					Staphylococcus hominis	bacterial	2	0.523652	2	6.73517
					Klebsiella oxytoca	bacterial	3	1	21	82.1959
					Facklamia hominis	bacterial	1	0.794383	1	9.3365
					Enterococcus faecalis	bacterial	3	0.863793	8	31.0328
					Propionimicrobium lymphophilum	bacterial	1	1	103	493.423
					Human papillomavirus type 68 (HPV 68; High-risk)	viral	0	0.763566	3	9.07518
					Actinotignum sanguinis	bacterial	2	0.991756	11	52.1153
					Salmonella enterica	bacterial	3	0.60834	1	4.31593
38	783640M				Corynebacterium pseudogenitalium	bacterial	3	0.2598	0	11.5604	524166
		Morganella morganii			Morganella morganii	bacterial	3	0.484161	0	80.023
					Klebsiella pneumoniae	bacterial	3	0.275783	0	15.9308
					Klebsiella oxytoca	bacterial	3	0.609816	3	67.0236
		Escherichia coli	Escherichia Coli	>100K	Escherichia coli	bacterial	3	1	513	6246.99
					Salmonella enterica	bacterial	3	0.269544	0	74.8215
					Acinetobacter pittii	bacterial	2	0.986032	47	536.276
39	783675M				Klebsiella oxytoca	bacterial	3	0.366467	0	827.1	37361
					Prevotella timonensis	bacterial	2	0.537963	1	370.236
					Human papillomavirus type 55/44 (HPV 55/44; Low-risk)	viral	0	0.724805	2	831.611
					Streptococcus anginosus	bacterial	2	0.462136	0	792.79
					Anaerococcus lactolyticus	bacterial	2	0.334105	0	270.931
					Porphyromonas asaccharolytica	bacterial	1	0.619289	1	374.606
					Propionimicrobium lymphophilum	bacterial	1	0.869249	14	4439.1
		Proteus mirabilis			Proteus mirabilis	bacterial	3	0.996527	133	29607
					Escherichia coli	bacterial	3	0.424978	0	624.795
			Enterococcus Faecalis	10-100K
40	783662				Mobiluncus curtisii	bacterial	1	0.288837	0	339.287	54750
					Alloscardovia omnicolens	bacterial	1	0.892627	3	476.637
					Staphylococcus simulans	bacterial	2	0.570196	1	127.448
					Staphylococcus epidermidis	bacterial	2	0.792645	2	335.298
					Prevotella timonensis	bacterial	2	0.984259	14	2358.65
					Facklamia hominis	bacterial	1	0.385657	0	99.3031
					Klebsiella oxytoca	bacterial	3	0.277228	0	90.1232
					Porphyromonas asaccharolytica	bacterial	1	0.502538	1	75.1027
					Escherichia coli	bacterial	3	0.682443	1	279.092
					Anaerococcus lactolyticus	bacterial	2	0.741512	4	599.624
		Enterococcus Faecalis	Enterococcus Faecalis	10-100K	Enterococcus faecalis	bacterial	3	0.931217	13	2199.06
41	783920				Corynebacterium aurimucosum	bacterial	1	0.495446	0	24.995	552465
					Finegoldia magna (Peptostreptococcus magnus)	bacterial	2	0.567744	1	91.4784
					Klebsiella pneumoniae	bacterial	3	0.977742	27	439.896
					Propionimicrobium lymphophilum	bacterial	1	1	3044	58738.1
					Escherichia coli	bacterial	3	0.936954	6	130.721
		Enterococcus Faecium	Enterococcus Faecium	10-100K	Enterococcus faecium	bacterial	3	0.99423	49	608.966
					Prevotella timonensis	bacterial	2	0.998148	103	7350.65
					Corynebacterium coyleae	bacterial	1	0.670856	2	42.1604
					Enterococcus faecalis	bacterial	3	0.517803	1	31.3675
					Klebsiella oxytoca	bacterial	3	0.947206	7	132.927
					Facklamia hominis	bacterial	1	1	235	2352.18
					Staphylococcus epidermidis	bacterial	2	0.746479	3	39.4689
					Corynebacterium pseudogenitalium	bacterial	3	0.916738	6	136.334
					Aerococcus urinae	bacterial	3	0.765714	5	181.537
42	783912				Serratia marcescens	bacterial	3	0.886722	11	160.947	1052993
		Escherichia coli	Escherichia Coli	10-100K	Escherichia coli	bacterial	3	1	360	2866.26
		Enterobacter cloacae	Enterobacter Cloacae	>100K	Enterobacter cloacae complex	bacterial	3	0.637017	80	11761.1
					Atopobium vaginae	bacterial	2	0.654416	1	12.4252
					Epstein-Barr virus (EBV)	viral	1	0.411028	0	10.9734
					Klebsiella oxytoca	bacterial	3	0.504125	1	6.85617
		Actinotignum schaalii			Actinotignum sanguinis	bacterial	2	1	278	2288.85
					Peptostreptococcus anaerobius	bacterial	1	0.612076	1	4.33552
		Enterococcus faecalis	Enterococcus Faecalis	>100K	Enterococcus faecalis	bacterial	3	1	444	3927.34
		Morganella morganii			Morganella morganii	bacterial	3	0.943262	5	57.0383
		Prevotella bivia
43	783922	Enterococcus faecalis			Enterococcus faecalis	bacterial	3	0.927772	12	175.847	557743
					Propionimicrobium lymphophilum	bacterial	1	1	26	491.851
					Prevotella timonensis	bacterial	2	0.71692	1	18.3249
					Actinobaculum massiliense	bacterial	1	1	17	316.192
					Streptococcus constellatus	bacterial	2	0.346616	0	17.4311
					Acinetobacter pittii	bacterial	2	1	13969	146408
					Aerococcus urinae	bacterial	3	0.76	3	83.0637
					Facklamia hominis	bacterial	1	0.940321	23	296.821
					Staphylococcus epidermidis	bacterial	2	1	221	3722.67
					BK polyomavirus	viral	2	0.962788	6	111.772
			Acinetobacter baumannii	>100K
44	783917		Citrobacter freundii	10-100K	Citrobacter freundii complex	bacterial	3	1	1284	12748	1745817
					Bacteroides fragilis	bacterial	2	0.859605	2	9.39558
					Klebsiella variicola	bacterial	3	0.986195	100	344.484
					Enterococcus faecium	bacterial	3	0.952834	12	54.2229
					Staphylococcus simulans	bacterial	2	0.975686	4	22.6686
		Proteus mirabilis	Proteus Mirabilis	10-100K	Proteus mirabilis	bacterial	3	0.901959	8	50.3483
		Pseudomonas aeruginosa
		Staphylococcus aureus
		Enterococcus faecium
		Morganella morganii
		Klebsiella pneumoniae
		Enterobacter cloacae
45	783890	Candida glabrata	No Growth 48 Hours		Candida glabrata (Nakaseomyces glabrata)	fungal	3	0.853612	3	962.878	27754
		Escherichia coli			Escherichia coli	bacterial	3	0.67083	1	458.812
		Enterococcus faecium
		Candida albicans
46	783626M	Pseudomonas aeruginosa			Pseudomonas aeruginosa	bacterial	3	0.630449	2	5.6901	255064
			Escherichia Coli	>100K	Escherichia coli	bacterial	3	1	5812	8350.08
		Morganella morganii			JC polyomavirus	viral	1	0.867178	5	11.229
		Enterobacter cloacae
47	783913				JC polyomavirus	viral	1	1	1637	18480.6	866569
					Aerococcus urinae	bacterial	3	0.99619	103	1735.66
					Klebsiella pneumoniae	bacterial	3	0.897913	4	38.2204
					Corynebacterium pseudogenitalium	bacterial	3	1	25	293.57
					Bacteroides fragilis	bacterial	2	1	34	321.401
					Enterobacter cloacae complex	bacterial	3	0.405249	0	25.1364
					Porphyromonas asaccharolytica	bacterial	1	0.720812	31	221.404
					Corynebacterium urealyticum	bacterial	3	0.920777	3	29.8586
					Propionimicrobium lymphophilum	bacterial	1	0.922518	3	40.1072
					Staphylococcus hominis	bacterial	2	0.735974	4	25.0661
					Facklamia hominis	bacterial	1	0.877633	3	47.6786
		E.Coli	Escherichia Coli	10-100K	Escherichia coli	bacterial	3	0.997934	54	578.91
					Enterococcus faecalis	bacterial	3	0.992472	39	332.831
					Finegoldia magna (Peptostreptococcus magnus)	bacterial	2	0.499717	0	33.0433
					Streptococcus anginosus	bacterial	2	1	43	442.815
			Staphylococcus Aur	10-100K	Staphylococcus aureus	bacterial	3	0.819515	3	27.4215
					Corynebacterium aurimucosum	bacterial	1	0.932605	9	560.441
					Klebsiella oxytoca	bacterial	3	0.990305	10	101
					Enterococcus raffinosus	bacterial	3	1	220	1836.81
		Morganella morganii			Morganella morganii	bacterial	3	1	899	9113.65
		Enterococcus faecium
		Actinotignum schaalii
